# Supplementary material for: Transcriptomic and alternative splicing analyses provide insights into the roles of exogenous salicylic acid ameliorating waxy maize seedling growth under heat stress
Source: BMC Plant Biol. 2022 Sep 9;22:432. doi: 10.1186/s12870-022-03822-3 (PMC9461148; doi:10.1186/s12870-022-03822-3)
Supplement: Supplementary file 1 — Additional file 1 Table S1. Summary of 18 RNA-seq samples with QC quality. [file 12870_2022_3822_MOESM1_ESM.xlsx]

## Sheet: Table S1
Table S1. Summary of 18 RNA-seq samples with QC quality.
#SampleID	Clean Reads	Total mapped	GC(%)	Q20(%)	Q30(%)
S5CK1	19759363	34,797,847 (88.05%)	53.25	97.7	93.72
S5CK2	21131780	37,637,460 (89.05%)	54.51	97.72	93.81
S5CK3	23239205	41,190,383 (88.62%)	54.24	97.59	93.47
S5HTS1	21323223	37,531,265 (88.01%)	53.4	97.59	93.48
S5HTS2	20309176	35,567,107 (87.56%)	53.53	97.59	93.45
S5HTS3	21320752	37,329,368 (87.54%)	53.38	97.52	93.24
S5HTS+SA1	20879071	36,651,049 (87.77%)	53.32	97.55	93.41
S5HTS+SA2	20103749	34,985,414 (87.01%)	53.31	97.38	93
S5HTS+SA3	21179631	37,214,273 (87.85%)	53.35	97.48	93.2
Y7CK1	22969590	40,950,669 (89.14%)	54.98	97.8	93.94
Y7CK2	22725417	40,414,141 (88.92%)	55.13	97.65	93.58
Y7CK3	23960919	42,536,604 (88.76%)	55.13	97.67	93.65
Y7HTS1	20489674	36,453,869 (88.96%)	54.08	97.56	93.38
Y7HTS2	20658195	36,575,591 (88.53%)	54.27	97.46	93.16
Y7HTS3	20178686	35,911,953 (88.98%)	53.98	97.99	93.97
Y7HTS+SA1	21009103	37,041,454 (88.16%)	53.16	97.63	93.54
Y7HTS+SA2	19195481	33,934,375 (88.39%)	53.78	97.66	93.59
Y7HTS+SA3	19238127	34,050,544 (88.50%)	53.85	97.65	93.59
