# Supplementary material for: Transcriptomic and alternative splicing analyses provide insights into the roles of exogenous salicylic acid ameliorating waxy maize seedling growth under heat stress
Source: BMC Plant Biol. 2022 Sep 9;22:432. doi: 10.1186/s12870-022-03822-3 (PMC9461148; doi:10.1186/s12870-022-03822-3)
Supplement: Supplementary file 2 — Additional file 3 Table S2. List of plant hormone signal transduction pathway related DEGs in different comparisons. [file 12870_2022_3822_MOESM2_ESM.xlsx]

## Sheet: Sheet1
Table S2 List of plant hormone signal transduction pathway relsted DEGs in different comparisons.
Phytohormone		Gene ID	FPKM
			S5CK	S5HTS	S5HTS+SA	Y7CK	Y7HTS	Y7HTS+SA
auxin (IAA)	AUX1	Zm00001d042801	15.8182	5.54907	6.24975	8.34633	9.52776	6.55092
		Zm00001d042809	17.567	4.80988	7.47774	45.1865	53.6345	29.9547
	TIR1	Zm00001d048233	1.0868	1.81044	3.32578	0.330993	1.7412	1.50007
		Zm00001d027975	0.0839067	0.343922	0.170747	0.0857627	0.555314	0.472163
	AUX/IAA	Zm00001d008749	1.88225	4.88518	3.99816	8.01827	4.77441	3.68306
		Zm00001d018414	1.42355	5.08057	3.33859	4.57894	1.40919	1.02339
		Zm00001d043515	22.3524	61.7699	59.6365	19.5019	38.3035	39.712
		Zm00001d052043	0.154934	0.501389	0.470524	0.329429	0.236994	0.309608
		Zm00001d008201	1.85006	0.640853	1.33707	2.14843	2.835	2.81054
		Zm00001d010360	0.93776	0.113709	0.182729	0.488685	0.336123	0.176978
		Zm00001d010411	66.5265	37.2549	40.2032	72.5322	86.3436	58.1334
		Zm00001d037691	3.9086	0.864031	2.32963	2.61705	2.48042	1.70374
		Zm00001d037774	189.293	64.0865	63.6374	225.023	107.078	64.0176
		Zm00001d039513	15.5155	5.13281	6.38799	12.5098	22.714	12.6351
		Zm00001d040541	12.1476	6.51339	7.82422	26.0536	15.0035	11.3246
		Zm00001d051911	14.0121	5.70594	6.29209	10.4347	7.10498	6.33757
		Zm00001d030993	3.37728	5.04588	8.82699	14.909	19.0507	11.5501
		Zm00001d039624	68.1367	53.4312	52.7837	132.898	88.1037	60.7594
		Zm00001d041416	28.4434	29.6132	27.1601	35.5833	30.4518	21.5538
	ARF	Zm00001d053819	0.890505	4.10778	3.61641	0.550649	1.31693	1.70729
		Zm00001d003601	74.0576	39.94	68.9143	72.3457	79.9458	71.1904
		Zm00001d038698	2.24235	0.536161	0.736404	2.2921	1.60211	1.33736
		Zm00001d039267	3.50934	1.44177	2.13115	5.04355	5.74968	6.27262
		Zm00001d049295	83.7062	37.6077	54.3011	104.297	85.9931	68.4483
		Zm00001d031064	0.646669	0.579333	0.54499	0.360464	0.879046	1.47943
		Zm00001d014013	7.91874	5.83638	7.17474	13.6778	12.4884	9.1176
		Zm00001d045026	12.6603	17.806	14.7663	14.3582	11.1742	9.11357
	CH3	Zm00001d006753	0.118524	4.19258	2.90317	1.04001	2.49975	3.82327
		Zm00001d022017	0	2.75506	0.192785	0.1947	0.55203	0.518069
		Zm00001d022473	0.172694	0.667757	0.383067	0.0753587	0.222317	0.202995
		Zm00001d008957	21.4823	8.28726	11.9038	19.598	13.4392	12.2402
	SAUR	Zm00001d006279	4.94678	1.14935	1.52807	5.51479	1.93792	1.98574
		Zm00001d021459	26.177	11.8208	14.907	18.499	6.58241	7.94004
		Zm00001d018200	9.72133	12.6123	25.729	6.42731	9.92921	9.35827
		Zm00001d014122	0.0682123	0.631344	0.600913	0.78542	2.22019	3.27416
cytokinine (CTK)	CRE1	Zm00001d036704	0.601112	1.41957	2.22827	1.03368	3.30977	2.73861
		Zm00001d017977	4.59627	15.9013	7.65748	8.12168	12.7669	17.2801
		Zm00001d051812	0.0833663	0.345325	0.294066	0.285331	0.549486	0.701002
		Zm00001d014297	11.952	5.56099	6.68152	11.8137	14.437	13.6136
	AHP	Zm00001d043505	10.0205	27.5441	15.6426	74.8095	45.0745	47.2485
		Zm00001d010791	24.3301	4.00507	4.10524	30.8939	3.16109	1.97889
		Zm00001d037694	6.70419	1.63792	1.44186	3.55406	3.59786	3.36777
		Zm00001d005344	98.8098	56.0569	62.1952	75.7658	51.3302	46.7142
	B-ARR	Zm00001d014723	0.232218	0.862461	1.00078	0.30438	1.24952	1.62702
		Zm00001d001936	10.4443	4.00611	4.56646	5.78138	1.20296	1.30545
		Zm00001d002439	1.70557	0.874205	0.912533	1.24448	0.557102	0.877679
		Zm00001d004102	3.9631	1.48789	3.16599	12.7761	10.1698	9.46945
		Zm00001d010634	9.22572	3.6286	2.10629	8.29113	3.81069	2.88271
		Zm00001d014701	147.019	46.3046	69.2648	119.923	80.3408	51.1269
		Zm00001d015226	25.5867	10.9455	14.1323	19.5348	13.0358	11.2667
		Zm00001d018465	1.58539	0.524276	0.767378	0.194141	0.338428	0.392851
		Zm00001d026542	27.1035	9.10607	13.3245	35.2118	12.0488	15.8777
		Zm00001d038527	13.7212	3.5766	2.29882	14.6418	2.96319	1.69564
		Zm00001d044785	207.195	58.1254	67.1123	165.513	137.328	93.568
		Zm00001d002649	0.225165	0.611705	1.1273	0.742214	2.2731	2.47754
		Zm00001d022526	7.60292	5.01294	4.12794	6.0617	2.17856	1.80263
		Zm00001d030891	30.9282	17.4974	11.2659	15.5724	11.1785	8.96436
		Zm00001d007962	21.0456	12.4326	12.7837	26.7426	13.9234	13.095
		Zm00001d039260	53.0231	30.2712	32.6491	89.3182	51.5051	40.057
		Zm00001d046981	6.35419	8.37492	11.8906	2.59961	4.82333	8.21476
		Zm00001d013187	0.32314	0.146262	0.254998	1.04725	1.2275	0.583149
		Zm00001d020020	35.8298	25.4114	20.895	34.5055	27.1138	22.5358
		Zm00001d028265	15.6424	17.2961	18.8403	26.4795	16.4294	16.2903
		Zm00001d037015	1.67937	1.61994	1.33668	1.7662	1.34942	0.943819
		Zm00001d046755	1.76856	2.81148	2.85377	0.531766	0.322731	0.197925
	A-ARR	Zm00001d001865	2.11259	0.490363	0.620724	1.94058	3.36609	2.94793
		Zm00001d003598	3.82307	0.952138	1.2252	1.59693	3.6752	3.10379
		Zm00001d023242	52.4286	9.50225	13.9942	19.4333	39.6162	38.3844
		Zm00001d026594	35.4168	10.5724	9.56001	10.5127	8.32846	7.68795
		Zm00001d050768	41.0436	8.90923	5.6889	23.7998	28.2536	17.2431
gibberellin (GA)	GID1	Zm00001d020032	1.86121	1.78726	4.89952	1.44103	5.64008	3.56481
		Zm00001d013099	0.0774997	1.98759	0.532947	0	0.778154	0.683836
		Zm00001d018857	0.722214	2.19872	2.65318	0.00851567	0.0549117	0
		Zm00001d022327	2.27637	14.4879	15.0054	2.13872	6.87637	13.352
		Zm00001d008634	8.20841	4.26729	7.70238	3.79806	14.4015	11.6355
		Zm00001d018854	9.24807	7.32239	4.39135	0.876107	3.88874	3.14175
	DELLA	Zm00001d009646	0.516322	2.86275	1.38517	2.26288	1.90013	1.41424
		Zm00001d038609	0.520504	1.65682	1.41451	1.0074	2.09683	2.00791
		Zm00001d048602	0.095187	0.978878	0.67609	0.106553	0.27063	0.247673
		Zm00001d048603	1.40353	3.98148	3.05789	1.4581	2.03766	2.4023
		Zm00001d048681	0.234775	1.90148	0.348345	0.374118	1.1638	1.3896
		Zm00001d048682	0.415559	4.85939	0.976406	0.489178	1.47074	1.20674
		Zm00001d051461	0.498327	1.84357	1.20212	1.27581	1.88463	2.49464
		Zm00001d052380	2.33749	5.73661	5.35682	0.720108	5.15295	7.92402
		Zm00001d003553	6.85267	3.15647	3.82337	2.22894	4.57617	5.35522
		Zm00001d006293	17.6549	5.23908	7.2149	8.97768	4.83349	3.57553
		Zm00001d021442	3.07087	0.934711	1.19428	3.0915	5.92438	5.61616
		Zm00001d021946	28.4179	14.9074	18.3431	1.57749	2.80038	5.34721
		Zm00001d027292	19.4253	9.6987	7.97436	6.68247	9.72226	8.24017
		Zm00001d021826	1.88194	4.25136	4.59624	1.50356	1.86292	1.61669
		Zm00001d048588	0.377185	1.0777	1.5358	0.072232	0.274902	0.626467
		Zm00001d042472	0.928351	0.793064	0.501008	0.072932	0.711685	0.446227
		Zm00001d025757	26.6891	27.5168	17.3932	24.5374	14.6818	14.7934
		Zm00001d003176	16.1136	18.2793	14.3573	10.4449	6.67977	7.0777
		Zm00001d044978	0	0	0	1.16678	0.695049	0.682242
	TF	Zm00001d016873	3.55586	36.1375	22.55	1.87093	2.04789	2.25841
		Zm00001d043699	1.25635	5.0214	4.4587	8.16761	7.71096	3.43431
		Zm00001d038863	0.588277	4.30276	3.47226	1.02831	0.892827	1.09927
		Zm00001d029898	97.3422	44.2525	75.4299	18.469	31.4446	42.0928
		Zm00001d034298	158.346	54.202	48.4292	120.255	39.2402	29.4354
		Zm00001d008205	4.76131	2.69397	6.71224	12.0696	8.9026	8.56227
		Zm00001d000291	0.943149	1.48158	1.41462	0.738235	3.99076	3.34988
		Zm00001d005750	0.653678	0.981933	1.00997	0.423896	2.82764	1.93922
		Zm00001d052038	12.5878	14.1634	10.7341	17.9863	8.93002	7.65704
		Zm00001d013130	43.664	37.2842	29.2882	15.9788	7.40701	8.77121
		Zm00001d024783	15.218	16.4211	22.759	7.33726	18.2961	25.4405
		Zm00001d045212	0.258035	0.44468	0.773211	0.299973	0.798735	1.43511
		Zm00001d031781	0.538749	0.330014	0.0477157	1.60456	0.475169	0.181601
abscisic acid (ABA)	PYR/PYL	Zm00001d010445	11.0066	35.3104	27.378	44.0285	56.0344	73.2853
		Zm00001d028793	11.6845	5.2047	7.06019	12.9195	4.0208	2.95414
		Zm00001d047037	13.7569	4.94585	5.74203	13.8377	21.7683	9.22622
		Zm00001d047705	5.54622	0.995148	4.43734	3.87812	2.44605	1.82694
		Zm00001d016294	3.83417	2.11429	1.77381	7.7453	2.31079	1.79993
		Zm00001d016105	79.9092	55.2988	65.5574	135.794	99.3149	69.9273
		Zm00001d053396	39.6847	27.3465	32.9557	51.643	35.2881	29.2329
	PP2C	Zm00001d005609	0.126306	1.83113	1.09134	0.177974	1.02182	0.687872
		Zm00001d025055	0.191058	3.55931	2.63173	0.177344	0.783396	0.977933
		Zm00001d028574	3.44194	15.0065	14.5305	2.28608	9.63948	9.82255
		Zm00001d038846	11.7389	48.4904	32.4469	25.3895	40.9305	44.4912
		Zm00001d039163	6.3187	2.34812	2.99037	3.46937	3.81105	3.57946
	SnRK2	Zm00001d016783	5.0067	30.1299	20.2935	5.61636	25.5677	30.469
		Zm00001d012263	8.56303	3.23345	5.84152	27.951	16.1953	20.8597
		Zm00001d013736	28.8096	20.6449	21.8132	11.0616	6.1586	8.4818
		Zm00001d038326	14.3501	8.22609	10.8225	6.67463	11.1338	14.8082
	ABF	Zm00001d012296	0.180895	1.61519	1.23471	0.475845	0.744172	2.15086
		Zm00001d037170	0.863985	2.35751	2.53734	0.288741	0.806103	1.25248
		Zm00001d042721	4.81239	18.8779	16.5884	4.71212	4.06456	4.89971
		Zm00001d042779	0.223102	7.0993	5.75019	0.141321	1.33277	1.34573
		Zm00001d050018	2.06533	5.49118	4.79611	0.979086	3.98092	3.90397
		Zm00001d043117	19.5853	9.89092	8.89338	9.22897	6.57922	6.79291
		Zm00001d048093	1.33136	2.94512	3.28085	0.490509	0.623223	0.212018
		Zm00001d018178	28.6866	32.9916	31.2045	7.01187	15.5383	21.2587
ethylene (ET)	ETR	Zea_mays_newGene_23328	1.16025	9.4387	6.02354	6.7312	3.50432	6.5356
		Zea_mays_newGene_11890	3.54333	3.72868	4.67299	1.21298	1.95177	3.13653
		Zea_mays_newGene_54780	3.97706	1.12687	1.09682	0.732969	0.922844	0.482108
	CTR1	Zm00001d016675	2.11633	5.75664	5.56578	1.66438	3.28833	4.12591
		Zm00001d045124	1.19687	5.89663	4.42644	0.481263	4.74026	6.76825
	SIMKK	Zm00001d045064	5.63327	17.0562	6.57971	7.5998	5.45993	6.64468
		Zm00001d052066	5.54705	5.31841	10.4595	2.30728	9.14677	12.2973
	ERF1/2	Zm00001d019734	0.083453	2.42216	0.859702	0.203416	0.633386	0.577647
		Zm00001d036880	40.4585	25.2552	55.6797	35.8217	17.0351	21.5569
		Zm00001d000408	36.6677	22.6891	43.1649	28.6091	14.5955	15.2318
		Zm00001d015778	26.3336	22.7053	22.2216	35.2807	19.1378	21.8139
		Zm00001d053642	18.2642	14.3066	15.0947	32.629	13.4598	11.4208
brassinosteroid (BR)	BAK1	Zm00001d031049	6.46989	6.57275	14.5984	2.90226	8.1868	9.58757
		Zm00001d027863	2.16241	2.86286	5.88552	0.871283	1.52289	0.973595
		Zm00001d011211	0.20794	0.455798	0.878109	0.167221	0.524209	0.632946
		Zm00001d002283	6.43166	23.4437	21.9797	9.97254	15.9914	19.4916
		Zm00001d008465	4.76049	14.1082	9.17816	5.75146	10.2865	12.6286
		Zm00001d008489	3.04925	8.05681	8.40243	0.346436	0.417275	1.02598
		Zm00001d009694	1.85092	4.41884	3.41109	2.27976	2.70007	2.60604
		Zm00001d020703	1.7254	6.1445	6.8642	1.36705	1.90115	2.90939
		Zm00001d035588	1.29227	7.01365	8.2852	2.67088	5.65173	8.90382
		Zm00001d053818	8.99498	21.2603	50.7488	3.77568	20.5533	35.0481
		Zm00001d020172	5.73339	3.129	2.66338	7.9699	11.603	11.6289
		Zm00001d014996	1.12337	0.291453	0.424486	0.488363	0.102977	0.116336
		Zm00001d029040	7.04344	1.94844	1.73881	1.02108	1.25863	1.76692
		Zm00001d035949	9.76543	4.63661	11.9387	8.1854	9.28052	11.4579
		Zm00001d042013	0.20669	0.786103	0.561455	0.0851587	0.589065	0.678856
		Zm00001d024637	3.00075	1.67785	1.27186	2.80745	1.6375	1.41426
		Zm00001d026489	15.0213	17.8974	19.7299	5.34384	13.1263	15.8203
		Zm00001d012177	6.79232	4.41251	3.88101	8.99933	8.1623	4.82763
		Zm00001d016242	0.898664	0.703856	0.823796	3.00867	1.97572	1.35883
		Zm00001d045729	16.4273	2.82357	2.82391	29.3357	19.9351	19.6454
	BKI1	Zm00001d012048	0.20092	1.35475	1.16614	0.331289	0.295422	1.05817
		Zm00001d014063	1.95804	6.48233	8.98232	0.725645	4.91344	7.44492
		Zm00001d020403	1.15585	3.40022	3.01628	1.37277	1.34339	3.84992
		Zm00001d015298	0.214056	0.744769	0.982129	0.098263	0.172294	0.0968947
		Zm00001d025726	4.87659	9.43748	11.6298	4.3599	7.91026	7.78483
		Zm00001d043071	0.0759827	0.517683	0.487433	0.13825	0.217477	0.43816
		Zm00001d050132	2.70489	8.64516	4.10124	0.959146	2.47323	3.08792
		Zm00001d053518	1.72248	4.4145	3.52096	0.809109	1.93878	3.65946
		Zm00001d008585	6.67735	2.23693	2.20389	4.69205	3.78665	4.03234
		Zea_mays_newGene_24604	0	0	0	0	0.1443	0.632238
		Zm00001d011641	0.183664	0.221076	0.099293	0.786463	1.9532	3.42073
		Zm00001d011643	0.16251	0.243178	0.242923	0.0702693	0.249454	0.445388
		Zm00001d032745	0.0721847	0.111573	0.141813	0.0294513	0.229822	0.287474
		Zm00001d038195	23.2113	32.21	38.0543	12.3242	20.4469	35.7775
		Zea_mays_newGene_43380	0.942357	2.09125	1.73708	0.953564	0.437374	0.601844
		Zm00001d038487	1.04682	1.36674	1.50571	2.77521	1.20054	1.3592
	BSK	Zm00001d034689	0.280878	0.980553	1.84619	0.05702	0.0347577	0.024375
		Zm00001d030021	0.297163	0.318606	0.198365	0.0419723	0.878018	1.21247
		Zm00001d047053	0.149139	0.342066	0.386357	0.362328	1.62119	1.33916
	BIN2	Zm00001d037010	24.9729	10.0891	11.6511	14.9155	10.3469	11.9099
	tch4	Zm00001d009309	19.5689	62.6874	90.9587	5.24233	9.95901	35.3545
		Zm00001d014614	61.3504	87.0996	89.1401	54.4778	27.1598	35.2757
		Zm00001d002410	5.46042	8.54471	9.53013	2.03463	3.13012	9.16116
		Zm00001d014615	6.23736	25.1089	13.9224	6.13865	5.21863	2.24495
jasmonic acid (JA)	JAR1	Zm00001d031807	0.9426	1.37399	1.61513	0.600923	0.916661	2.08102
		Zm00001d005917	2.26716	5.641	5.94825	1.1878	2.20552	2.88274
	COH	Zm00001d012092	0.584045	0.489143	0.751116	1.97103	6.72233	8.37143
		Zm00001d012338	18.3931	22.433	23.3656	33.226	17.1405	14.027
	JAZ	Zm00001d027900	0.991771	12.8291	2.92146	0.7917	2.54439	8.81816
		Zm00001d027901	2.40559	8.57696	9.55634	0.927919	2.20313	6.85026
		Zm00001d033972	14.5391	8.88048	8.67605	2.71881	1.32599	1.79184
		Zm00001d035382	2.97808	0.845954	1.09102	1.80555	1.13369	1.02825
		Zm00001d005813	12.8049	19.0045	28.7869	11.6749	13.8445	39.076
		Zm00001d048263	0.573251	3.33427	1.83412	0.191589	1.72128	7.47516
	MYC2	Zm00001d024522	8.93115	3.9266	17.0269	0.715458	5.45177	27.5619
		Zm00001d031717	7.3113	3.15134	4.52536	6.58314	8.19326	7.27994
		Zm00001d004095	8.31702	5.0113	14.3878	8.0716	12.0029	16.3474
		Zm00001d047017	4.81109	5.63057	7.8302	1.24956	3.55233	6.38078
salicylic acid (SA)	NPR1	Zm00001d039469	4.04977	3.50678	4.14995	2.18521	6.47434	6.58997
	TGA	Zm00001d043390	1.65828	14.1866	6.02753	1.85687	3.05578	5.83086
		Zm00001d012294	2.0414	0.414138	0.486441	1.39079	0.592424	0.802911
		Zm00001d016312	25.5885	8.70145	7.86419	26.4443	14.9318	13.9845
		Zm00001d026398	42.86	12.5519	11.4784	34.0299	20.6057	18.3174
		Zm00001d012553	1.05345	1.98121	2.85872	0.20052	2.97555	3.21717
		Zm00001d052543	0.907516	0.497601	0.841186	0.482327	1.38796	1.60091
	PR1	Zm00001d018738	0.984732	38.7085	2.98919	0.30001	1.32892	1.08283
		Zm00001d009772	2.67778	0.594602	0.501772	1.5914	0.402535	0.763188
