# Supplementary material for: Transcriptomic and alternative splicing analyses provide insights into the roles of exogenous salicylic acid ameliorating waxy maize seedling growth under heat stress
Source: BMC Plant Biol. 2022 Sep 9;22:432. doi: 10.1186/s12870-022-03822-3 (PMC9461148; doi:10.1186/s12870-022-03822-3)
Supplement: Supplementary file 3 — Additional file 2 Table S3. Primer sequences of DEGs encoding genes used for qRT-PCR. [file 12870_2022_3822_MOESM3_ESM.xlsx]

## Sheet: Sheet1
Table S3 Primer sequences of DEGs encoding genes used for qRT-PCR
Primer name	Sequence (5'-3')
Zm00001d002000-F	GACCAGCCGCCAAAACAG
Zm00001d002001-R	GTCGTCGAGGCCGAAGAG
Zm00001d044099-F	GCGCTCCTCTCCCTCCAG
Zm00001d044099-R	TCACGGCCTCCTTCTCGA
Zm00001d044017-F	CTGGCAGTGAGGGAGTTTTGT
Zm00001d044017-R	AGTCGAGGTGCAGCTTATCGA
Zm00001d028555-F	GTGTTCGATCCCTTCTCCCTC
Zm00001d028555-R	GACCTCCACCTTGACCTCCTC
Zm00001d028557-F	AGTCTCTTCCCCTCGTTCCC
Zm00001d028557-R	CTCCTCCTGCTCCTTGTTGC
Zm00001d052194-F	GCTGTGCCCAGCCTGTTC
Zm00001d052194-R	CGCCTCCTCGTCCTCCTT
Zm00001d039566-F	CTTCTGGACGTGCCCGAC
Zm00001d039566-R	CTGATCACCAGCACCCGC
Zm00001d006008-F	TATGGATGAGGAAGCCAGAAGA
Zm00001d006008-R	GGTGTCAAAGAGATCAAAGGGG
GAPDH-F	CCCTTCATCACCACGGACTAC
GAPDH-R	AACCTTCTTGGCACCACCCT
